# Supplementary material for: Thrombotic microangiopathy following systemic AAV administration is dependent on anti-capsid antibodies
Source: J Clin Invest. 2024 Jan 2;134(1):e173510. doi: 10.1172/JCI173510 (PMC10760971; doi:10.1172/JCI173510)
Supplement: Supporting data values [file jci-134-173510-s056.xlsx]

## Sheet: Figure 1. IgG and IgM
IgG
		Group 1																							Group 2
	Day	082	076	088	090	092	094	095	098	103	123	122	139	140	141	145	149	101-005	101-014	101-017	101-031	101-033	101-025	101-037	IVGT001	IVGT003	IVGT004	IVGT006	IVGT007	IVGT008	IVGT010	IVGT011	IVGT012	IVGT013	IVGT015	083	143	1008	1009
Baseline	0		0	0		0	0	0	0	0	0	0	0		0	0	0	0	0	0	0	0	0	0	0	0	0	0	0	0	0	0	0	0	0	0	0	0	0
Day 1	1		-16.15	-3.31		-90.43	0	-85.37	-43.75	-5.93	-94.12	-68.85	-20.22		4	-30.51						-12.5	3.85	0									-5.79			-84.12	0
Day 3	3		-25.38	35.08		-91.3	84.62	-82.93	-93.75	-15.25	-94.12	-71.31	-25.68		-1.33			-33.33	0	133.33	-37.04	0	-3.85	-18	-6.25											-84.71	0	1.75	-7.65
Day 5	5		210	76.24		-50.43	276.92	363.41	1000	551.69		-31.15	133.33		220	394.92	196.72		180	416.67	-48.15	328.13	-3.85	-16												-87.06	0
Day 7	7		2151.54	495.58		124.35	1038.46	17141.5	8987.5	2082.2	582.35	80.33	422.4		1382.67		373.77	10458.3	1460	650	-18.52	1862.5	76.92	1160	6.25	73.53	6.98	27.54	-7.02	-15.38	98.31	-40.49	-21.22	0	0	-59.41	0		-19.75
Day 10	10			2844.75		6293.91	43692.3			5795.76									26520				730.77	12686
Day 14	14		28376.2	8403.31		15964.4	115492	53600	97987.5	24985.6	31223.5	35852.5				17866.1	36859	136133	39940	2950	707.41	6184.38	2365.38	28892	0	1594	3581.51	355.07	1468.42	1084.62	194.92	-25.85	-15.76	0	3600	301.18	6800
Day 21	21		39060	8280.94		13362.6	107108	60851.2	137994	37300							35400	274400	103840	2783.33	1925.93	5759.38	2161.54	53145	56.25	2111.65	4564.72	391.3	1519.3	1111.54	225.42	-5.37	-3.54	0	4400	1424.12	29300
Day 30	30		111413			12272.2	81615.4	73502.4	1.01379e+06	34486.4	109935	22409.8				28222	67055.7	342217	139520	20133.3	4825.93	7315.63	1126.92	44615			6752.51	165.22	1570.18	1150	357.63	-3.41	1.29	0	4500	1028.24	36800	-22.54	-91.76
IgM
	Day	Group 1																							Group 2
		082	076	088	090	092	094	095	098	103	123	122	139	140	141	145	149	101-005	101-014	101-017	101-031	101-033	101-025	101-037	IVGT001	IVGT003	IVGT004	IVGT006	IVGT007	IVGT008	IVGT010	IVGT011	IVGT012	IVGT0013	IVGT0015	083	143	1008	1009
Baseline	0		0	0		0	0	0	0	0	0	0	0		0	0	0	0	0	0	0	0	0	0	0	0	0	0	0	0	0	0	0	0	0	0	100	0	0
Day 1	1		-8.11	-16.67		-85.71	900	-18.52	0	-13.64	-87.5	-23.53	0		0	0						-26.09	3.85	0									-1.56			0	100
Day 3	3		43.24	16.67		57.14	2500	33.33	216.67	95.45	-87.5	-17.65	0		0			-42.86	-34.29	836.84	1174.65	13.91	-1.28	0	-2.33											16.67	100	22.41	1.69
Day 5	5		3772.97	3323.33		2985.71	95900	6270.37	19041.7	6422.73		70.59	4100		3100	0	2200		1040	9963.16	1471.83	3014.78	110.26	0												11.9	100
Day 7	7		38783.8	33206.7		132800	591500	67192.6	181042	51809.1	26050	852.94	10100		8500		89400	3757.14	8865.71	35947.4	5321.13	7415.65	2565.38	4700	4.65	653.23	170.43	411.46	83.33	283.64	36.67	173.91	-16.41	0	0	690.48	100		-10
Day 10	10			156987		522743	1311400			183782	-100								13620				1075.64	297600
Day 14	14		267614	315247		721186	1988300	160941	411942	347173	600812	80082.4				135700	856000	2364.29	15111.4	40815.8	14497.2	10941.7	1061.54	446600	37.98	1185.07	843.79	11478.1	43.33	1705.45	730	1008.7	-22.66	0	2700	71195.2	4900
Day 21	21		139681	91386.7		276314	2920600	46251.8	221850	245686							266200	73150	10685.7	40568.4	33933.8	5226.96	4073.08	522200	10.85	2122.9	1026.01	20828.1	90	1701.82	1206.67	2869.57	-15.63	0	4400	38188.1	5400
Day 30	30		62518.9			140729	1149900	28366.7	72058.3	144618	361400	6500				167200	138800	51207.1	4542.86	10831.6	11453.5	4638.26	8314.1	281900	326.36		1025	25260.4	223.33	1049.09	2193.33	2447.83	-17.97	0	4500	10902.4	5300	55.17	-44.07

## Sheet: Figure 2. Hematology
Platelet
	Day	Group 1																							Group 2
		082	076	088	090	092	094	095	098	103	123	122	139	140	141	145	149	101-005	101-014	101-017	101-031	101-033	101-025	101-037	IVGT001	IVGT003	IVGT004	IVGT006	IVGT007	IVGT008	IVGT010	IVGT011	IVGT012	IVGT013	IVGT015	083	143	1008	1009
Baseline	0	0	0	0	0	0	0	0	0	0	0	0	0	0	0	0	0	0	0	0	0	0	0	0	0	0	0	0	0	0	0	0	0	0	0	0	0	0	0
Day 1	1		5	-1		49	2	-30	21	-13	-3	-1	-19		15	-1	8	-9	-4	14	-11	-17	9	-24				-31	-23	-1	-39	8	23	-15	-18	9	-28	-13	9
Day 3	3	-6	-10	-33	-32	9	-34	-36	1	-24	-3	-7	-33		-14		7	-20	-19	-15	-18	-29	-2	-56	-8		-22	-26	-23	1	-32	-22				-7	7	2	21
Day 5	5	-57	-36	-60		-31	-64	-51	-9	-26		-11	-29			-30	-10	-56	-45	-53	-55	-60	-55	-77							-40	-16	4			-15	-18	24	-1
Day 7	7	-59	-23	-62	-44	-35	-64	-52	-31	-29	6	-12	-23		-43			-75	-69	-64	-74	-83	-90	-94	-73	-6	-13	-28	-28	1	-46	-28	-12	-47	-20	-35	-40	-7	-26
Day 10	10	-49		-45		30	-72			-25								-87	-55	-58	-81	-81	-84	-94	-27	20	-11											-37	-43
Day 14	14	-35	31	-27	26	56	-33		14	15	33	22		-1	69	-17		-89	-21	-43	-54	-16	-83	-81	55	-40	-22	-35	-26	-5	-29	-25	5	-18	20	-37	-8	-25	-44
Day 21	21	-19	97	-17	27	108	-17	-5	52	86		37		5	31			-12	-15	-32	7	-25	-50	-54	58		9	-34	-19	10	-34	-9	-1	-11	15	0	20	-8	2
Day 30	30	-16	59	-26	3	16	-10	-9	26	18	26			61	37	-44		-10	-16	-14	-29	-1	-40	-24				-13	-9	-14	13	0	-8	-20	6	-28	8	-10	2
D-dimer
	Day	Group 1																							Group 2
		082	076	088	090	092	094	095	098	103	123	122	139	140	141	145	149	101-005	101-014	101-017	101-031	101-033	101-025	101-037	IVGT001	IVGT003	IVGT004	IVGT006	IVGT007	IVGT008	IVGT010	IVGT011	IVGT012	IVGT013	IVGT015	083	143	1008	1009
Baseline	0	0	0	0	0	0	0	0	0	0	0	0	0	0	0	0	0				0	0	0	0			0	0	0	0	0	0	0	0		0	0	0	0
Day 1	1	-17	70	7		38	7	0	165	0	13	25	33			-90	179					24		88				0	100	-12	-10	0	137			0	3
Day 3	3		434	320	0	35	89	68	143	56	156	69	151		85		191				-13		118	690			0	137	81	36	447	452				2	-1	38	10
Day 5	5		360	73		65	55	88	129	101		129	173			-84	16				160	4	443	1908							270	81	52			0	-42
Day 7	7	2	202	7	0	63	18	38	59	105	55	62	157				-8				241	34	487	983			296	85	0	21	53	48	0	0		0	-34	-57	65
Day 10	10	8		-16		30	0			114											26	38	1310	1670			178
Day 14	14		74	-20	45	0	-16		12	-34	-15	10				-89	-24				111		2248	390				48	7	9	-10	41				0	-15	-57	-31
Day 21	21		0		70	0	-7	0	-2	-50		-52	-10		-13							-38	585	135			159	211	0	30	3	0				0	-49	148	-23
Day 30	30		-20		0	185	2	0		1861	-27	-23	171		-13	-27	-60				24			0				111	0		13	0	7			10	-30	-57	-39

## Sheet: Figure 3. Complement system m.
C3
	Day	Group 1																							Group 2
		082	076	088	090	092	094	095	098	103	123	122	139	140	141	145	149	101-005	101-014	101-017	101-031	101-033	101-025	101-037	IVGT001	IVGT003	IVGT004	IVGT006	IVGT007	IVGT008	IVGT010	IVGT011	IVGT012	IVGT013	IVGT015	083	143	1008	1009
Baseline	0	0	0	0	0	0	0	0	0	0	0	0	0		0		0				0		0	0		0	0	0	0	0	0	0			0	0	0	0	0
Day 1	1	37	17	-8		12	8	-6	-13	2	3	12	0		-12		-15				4		3	5				-5	35	27	22	13			-18	10	12	9	4
Day 3	3		27	-14		9	13	5	-4	2	29	16	3		-2		-11				11		-1	-6			-3	-2	53	40	22	14				5	16	16	8
Day 5	5	12	15	-20		6	1	-21	-18	-8		4	26		31		-11				6		-33	-23			2				7	15				7	13	-4	-1
Day 7	7	-8	16	-29	-3	-1	-25	-21	-37	-10	11	-3	13		-2		-27				-22		-38	-39		-4		2	56	49	19	6			-20	6	7	-9	-20
Day 10	10	-30		-32		13	-31			5			-3								-41		-58	-50														-8	-26
Day 14	14		22	-27	-3	6	-24	-28	-35	-4	-2	-14			-20		-25				-24		-39	-37		10		4	58	64	30	14			-12	0	18	-8	-9
Day 21	21		17			18	-12	-16	-30	-3			6		35						-17		-32	-23				27	54	75	35	17			-10	-4	5	-16	-9
Day 30	30		29			34	5	-11		3	24	19			35		-28				-13		-19	-10				54	56	60	41	21			-3	-1	7	-4	-9
C4
	Day	Group 1																							Group 2
		082	076	088	090	092	094	095	098	103	123	122	139	140	141	145	149	101-005	101-014	101-017	101-031	101-033	101-025	101-037	IVGT001	IVGT003	IVGT004	IVGT006	IVGT007	IVGT008	IVGT010	IVGT011	IVGT012	IVGT013	IVGT015	083	143	1008	1009
Baseline	0	0	0	0	0	0	0	0	0	0	0	0	0	0	0		0				0		0	0		0	0	0	0	0	0	0			0	0	0	0	0
Day 1	1		69	-8	-20	31	-15	-6	24	23	6	8	-7		-88		-13				7		27	0				-6	77	38	24	28			9	19	22	-1	10
Day 3	3		54	-12	-90	38	8	6	35	-8	56	38	43	50			-20				27		67	-30			-31	-18	77	38	18	32				4	28	-1	-10
Day 5	5		-92	-46		-31	-31	-73	-6	-92		15	-21		25		-40				0		-93	-96			-15				12	48				4	28	-9	-3
Day 7	7		-31	-54		-38	-92	-70	-18	-92	6	-8	-43		-88		-63				-93		-47	-61		-8		6	92	69	29	44			23	-4	6	-8	-19
Day 10	10			-58		-38	-92			-8											-93		-93	-96														-21	-25
Day 14	14		0	-46	-20	-38	-23	-61	-12	8	6	-15	7		-13		-43				-93		-40	-65		54		12	115	123	18	44			27	-4	39	-23	5
Day 21	21		23		40	8	-8	-21	-12	54		7			38						-93		13	-39				53	92	123	35	44			32	8	22	-26	-10
Day 30	30		38		20	0	0	-27		-8	25	31			38		-37				-20		13	-22				100	77	69	41	56			32	27	44	-8	25
C3a
	Day	Group 1																							Group 2
		082	076	088	090	092	094	095	098	103	123	122	139	140	141	145	149	101-005	101-014	101-017	101-031	101-033	101-025	101-037	IVGT001	IVGT003	IVGT004	IVGT006	IVGT007	IVGT008	IVGT010	IVGT011	IVGT012	IVGT013	IVGT015	083	143	1008	1009
Baseline	0						0			0			0										0	0				0	0	0			0	0	0	0	0
Day 1	1						12			-7			-59										290	-26												-1	10
Day 3	3						154			58			-46										90	114									-44		-94	94	-21
Day 5	5						392			3856			-45										377	1109									-48		-96	8	-37
Day 7	7						169			119			1										410	306				62	-44	-26			-42		-92	-22	-14
Day 10	10						183			-40			-42										105	126
Day 14	14						93			29													138	13				47	-39	-43			-13		-89	278	-18
Day 21	21						24			-1													304	116				46	-41	-48			-65		-92	110	-20
Day 30	30						193			-75														110				54	38	-20			-59		-78	17	-22
C4a
	Day	Group 1																							Group 2
		082	076	088	090	092	094	095	098	103	123	122	139	140	141	145	149	101-005	101-014	101-017	101-031	101-033	101-025	101-037	IVGT001	IVGT003	IVGT004	IVGT006	IVGT007	IVGT008	IVGT010	IVGT011	IVGT012	IVGT013	IVGT015	083	143	1008	1009
Baseline	0						0			0													0	0				0	0	0			0	0	0	0	0
Day 1	1						33			-68													219	-43												133	-1
Day 3	3						527			-79													55	120									78	-61	-85	-57	11
Day 5	5						314			136													145	421									112	-66	-87	-34	-19
Day 7	7						53			-47													384	326				-57	-31	-55			102	-77	-72	-55	-16
Day 10	10						54			-72													197	226
Day 14	14						11			1													78	151				-68	-30	-56			115	-78	-79	-24	34
Day 21	21						162			-75													307	98				-55	-36	-56			13	-71	-81	51	-29
Day 30	30						1			-79														1028				232	150	61			-28	-71	-28	-22	-38
Ba
	Day	Group 1																							Group 2
		082	076	088	090	092	094	095	098	103	123	122	139	140	141	145	149	101-005	101-014	101-017	101-031	101-033	101-025	101-037	IVGT001	IVGT003	IVGT004	IVGT006	IVGT007	IVGT008	IVGT010	IVGT011	IVGT012	IVGT013	IVGT015	083	143	1008	1009
Baseline	0						0			0			0										0	0				0	0	0			0	0	0	0	0
Day 1	1						-14			-10			12										14	-37												-18	-15
Day 3	3						18			-14			-20										82	62									-14	-34	-54	-18	-28
Day 5	5						63			19			15										191	155									-34	-67	-67	-36	-51
Day 7	7						16			37			80										405	278				2	-1	-14			-29	-70	-53	-41	-49
Day 10	10						-2			-5			13										317	133												-48
Day 14	14						2			-6													257	59				5	2	2			-7	-55	-48	-24	-43
Day 21	21						-4			-17													484	-4				16	0	3			-25	-45	-37	-29	-47
Day 30	30						-2			-33														-18				38	7	-3			-33	-46	-12	-27	-40
Bb
	Day	Group 1																							Group 2
		082	076	088	090	092	094	095	098	103	123	122	139	140	141	145	149	101-005	101-014	101-017	101-031	101-033	101-025	101-037	IVGT001	IVGT003	IVGT004	IVGT006	IVGT007	IVGT008	IVGT010	IVGT011	IVGT012	IVGT013	IVGT015	083	143	1008	1009
Baseline	0						0			0			0										0	0				0	0	0			0	0	0	0	0
Day 1	1						-2			-6			-10										19	-20												-34	-8
Day 3	3						59			-19			-10										142	114									4	-13	-56	-21	15
Day 5	5						112			55			71										719	384									1	-65	-64	-32	-22
Day 7	7						20			114			232										1283	725				29	13	12			3	-75	-56	-34	-47
Day 10	10						-3			3			35										126	146												-49
Day 14	14						-8			-1													94	25				23	18	35			21	-68	-51	-30	-18
Day 21	21						3			-6													68	-10				44	12	28			-13	-67	-52	-33	-34
Day 30	30						8			-26														18				72	13	11			-21	-68	-27	-31	-35
C5a
	Day	Group 1																							Group 2
		082	076	088	090	092	094	095	098	103	123	122	139	140	141	145	149	101-005	101-014	101-017	101-031	101-033	101-025	101-037	IVGT001	IVGT003	IVGT004	IVGT006	IVGT007	IVGT008	IVGT010	IVGT011	IVGT012	IVGT013	IVGT015	083	143	1008	1009
Baseline	0						0			0			0										0	0				0	0	0			0	0	0	0	0
Day 1	1						-13			-5			-22										240	14												14	-15
Day 3	3						155			-27			-38										162	274									-0.2	-0.71	-0.81	45	12
Day 5	5						91			936			-35										529	349									-0.1	-0.75	-0.78	80	20
Day 7	7						19			394			-29										553	381				175	97	110			14	-80	-62	51	34
Day 10	10						-16			69			-43										192	231
Day 14	14						-13			68													167	121				161	130	137			-16	-75	-64	59	39
Day 21	21						-13			0													77	53				183	66	89			-48	-80	-70	47	12
Day 30	30						-16			-20														32				180	61	58			-56	-80	-58	21	9
SC5b9
	Day	Group 1																							Group 2
		082	076	088	090	092	094	095	098	103	123	122	139	140	141	145	149	101-005	101-014	101-017	101-031	101-033	101-025	101-037	IVGT001	IVGT003	IVGT004	IVGT006	IVGT007	IVGT008	IVGT010	IVGT011	IVGT012	IVGT013	IVGT015	083	143	1008	1009
Baseline	0		0	0		0	0	0	0	0	0	0	-18						0	0	0	0	0	0	0	0	0	0	0	0	0	0	0	0	0	0	0	0	0
Day 1	1		14	-66		68	-17	-34	-50	0	-58	26	-44						-21	-27	-30	-18	87	-23									4			-9	-6	-13	2
Day 3	3		331	166		318	268	200	93	499	149	86	627						172	78	97	61	630	236									15	-16	-76	24	7	-33	72
Day 5	5		495	156		821	362	280	430	655		292	1121						389		819	693	6870	1625	-32	-43	254							-50	-69	64	-11	35	391
Day 7	7		325	166		335	309	198	207	288	83	126	518							467	1848	524	2852	572	-37	-51	155	653	668	166	166	166	95	-74	-56	142	-41	79	329
Day 10	10			25		344	125			269											854		731	238														114	203
Day 14	14			-20		105	73	36	-12	80	56	7							199	107	244	0	376	84	-80	6	199	208	420	108	108	108	47	-76	-66	101	-25	66	137
Day 21	21		48			348	-3	-3	-65	0									36	39	105		194		-67		124	520	223	51	51	51	-2	-78	-72	24	-12	37	33
Day 30	30					44	38	-68	-75	-41	-9	-37								-19	27	-33						500	188	-2	-2	-2	-32	-70	-52	8	-28	28	43
